# Supplementary material for: Nanostring-based screening for tyrosine kinase fusions in inflammatory myofibroblastic tumors
Source: Sci Rep. 2020 Oct 30;10:18724. doi: 10.1038/s41598-020-75596-3 (PMC7603320; doi:10.1038/s41598-020-75596-3)
Supplement: Supplementary file 2 — Supplementary Information 2. [file 41598_2020_75596_MOESM2_ESM.xlsx]

## Sheet: supple table 2
Supplementary Table 1. Target sequences for NanoString probes.
Nanostring-based screening for Tyrosine kinase fusions in inflammatory myofibroblastic tumors.
Kurihara T, Suehara Y, Akaike K, Hayashi T, Kohsaka S, Ueno T, Hasegawa N, Takagi T, Okubo T, Kim Y, Mano H, Yao T, Kaneko K, Saito T.
No	Gene	Probe pair name	Location	Target Sequence	RefSeq
1	AATK	AATKex2	Ex2-3	TCCTCATGCTGGCCTGCCTGTGCTGTAAGAAGGGCGGTATCGGGTTCAAGGAGTTTGAGAATGCGGAGGGGGACGAGTACGCAGCCGACCTGGCGCAGGG	NM_001080395.2
2	AATK	AATKex9	Ex9-10	GTGCATAGCAACCTGCTCGTCGTGGACCAGACCAAGAGCGGGAATGTGTGGTCCCTGGGCGTGACCATCTGGGAGCTCTTTGAGCTGGGCACGCAGCCCT	NM_001080395.2
3	ABL1	ABL1ex2	Ex2-3	ACTGTATGATTTTGTGGCCAGTGGAGATAACACTCTAAGCATAACTAAAGGTGAAAAGCTCCGGGTCTTAGGCTATAATCACAATGGGGAATGGTGTGAA	NM_007313.2; NM_005157.4
4	ABL1	ABL1ex6	Ex6-7	CAGATCTCGTCAGCCATGGAGTACCTGGAGAAGAAAAACTTCATCCACAGAGATCTTGCTGCCCGAAACTGCCTGGTAGGGGAGAACCACTTGGTGAAGG	NM_007313.2; NM_005157.4
5	ABL2	ABL2ex1	Ex1-2	GAGGCCTCAGAATCTGCTCTACCCGACTTAACAGATCACTTTGCCAGCTGTGTGGAGGATGGATTTGAGGGAGACAAGACTGGA	NM_001136000.2; NM_005158.4
6	ABL2	ABL2ex12	Ex12-13	CTCCTTCCGAGAAATGGAGAATCAGCCCCATAAGAAATACGAACTCACGGGGCTTCCAGAGCAGGATAGGATGGCATGACCCTTCCCAGGAACTGCCAGA	NM_001136000.2; NM_005158.4
7	AKT2	AKT2_5 side	Ex1-2	CGGTGACAGACTGTGCCCTGTCCACGGTGCCTCCTGCATGTCCTGCTGCCCTGAGCTGTCCCGAGCTAGGTGACAGCGTACCACGCTGCCACCATGAATG	NM_001243027.3; NM_001626.6
8	AKT2	AKT2_3 side	Ex5-6	CCCCAGTGACTCCTCCACGACTGAGGAGATGGAAGTGGCGGTCAGCAAGGCACGGGCTAAAGTGACCATGAATGACTTCGACTATCTCAAACTCCTTGGC	NM_001243027.3; NM_001243028.3; NM_001626.6
9	ALK	ALK_x27	Ex27	GTGCTGCTATGGGAAATCTTTTCTCTTGGATATATGCCATACCCCAGCAAAAGCAACCAGGAAGTTCTGGAGTTTGTCACCAGTGGAGGCCGGATGGACC	NM_004304.3
10	ALK	ALK_x5_x6	Ex5-6	CCGCAGCTTGTCTGCAGTGGACTTCTTTGCCCTGAAGAACTGCAGTGAAGGAACATCCCCAGGCTCCAAGATGGCCCTGCAGAGCTCCTTCACTTGTTGG	NM_004304.3
11	ARAF	ARAFex14	Ex14-15	AGCTTATGACTGGCTCACTGCCTTACAGCCACATTGGCTGCCGTGACCAGATTATCTTTATGGTGGGCCGTGGCTATCTGTCCCCGGACCTCAGCAAAAT	NM_001654.3
12	ARAF	ARAFex2	Ex2-3	GGGCAGTGGGCACCGTCAAAGTATACCTGCCCAACAAGCAACGCACGGTGGTGACTGTCCGGGATGGCATGAGTGTCTACGACTCTCTAGACAAGGCCCT	NM_001654.3
13	AXL	AXLex17	Ex17-18	CTGAGTACCAAGAGATTCATACACCGGGACCTGGCGGCCAGGAACTGCATGCTGAATGAGAACATGTCCGTGTGTGTGGCGGACTTCGGGCTCTCCAAGA	NM_001699.4; NM_021913.3
14	AXL	AXLex3	Ex3-4	TGGGACATCAGACCTTCGTGTCCCAGCCTGGCTATGTTGGGCTGGAGGGCTTGCCTTACTTCCTGGAGGAGCCCGAAGACAGGACTGTGGCCGCCAAC	NM_001699.4; NM_021913.3
15	BLK	BLKex3	Ex3-4	TGTCTTCAACCACCTTACTCCTCCACCGCCCGATGAACACCTGGATGAAGACAAGCATTTCGTGGTGGCTCTGTATGACTACACCGCTATGAATGATCGG	NM_001715.2
16	BLK	BLKex10	Ex10-11	ATGAAGGGAGCAGATTGTCACTCCCAAGGCTGATTGACATGTCGGCGCAGATTGCTGAAGGGATGGCATACATTGAGCGCATGAATTCCATCCACCGCGA	NM_001715.2
17	BMX	BMXex5-6	Ex5-6	CCCACCTGCTGGTCAAGTACCATAGTGGGTTCTTCGTGGACGGGAAGTTCCTGTGTTGCCAGCAGAGCTGTAAAGCAGCCCCAGGATGTACCCTCTGGGA	NM_001721.6; NM_203281.2
18	BMX	BMXex15	Ex15-16	AGGCATGGCCTTCTTGGAGAGTCACCAATTCATACACCGGGACTTGGCTGCTCGTAACTGCTTGGTGGACAGAGATCTCTGTGTGAAAGTATCTGA	NM_001721.6; NM_203281.2
19	BMX	BMXex3	Ex3-4	AAGTAAATCTCGAGGAGCAGACGCCTGTAGAGAGACAGTACCCATTTCAGATTGTCTATAAAGATGGGCTTCTCTATGTCTATGCATCAAATGAAGAGAG	NM_001721.4; NM_203281.1
20	BRAF	BRAFex16	Ex16-17	AATTGATGACTGGACAGTTACCTTATTCAAACATCAACAACAGGGACCAGATAATTTTTATGGTGGGACGAGGATACCTGTCTCCAGATCTCAGTAAGGT	NM_004333.4
21	BRAF	BRAFex3	Ex3-4	CACAAAAACCTATCGTTAGAGTCTTCCTGCCCAACAAACAGAGGACAGTGGTACCTGCAAGGTGTGGAGTTACAGTCCGAGACAGTCTAAAGAAAGCACT	NM_004333.4
22	BTK	BTKex16	Ex16-17	AACGATCAAGGAGTTGTTAAAGTATCTGATTTCGGCCTGTCCAGGTATGTCCTGGATGATGAATACACAAGCTCAGTAGGCTCCAAATTTCCAG	NM_000061.2
23	BTK	BTKex2	Ex2-3	TCTTGACCGTGCACAAACTCTCCTACTATGAGTATGACTTTGAACGTGGGAGAAGAGGCAGTAAGAAGGGTTCAATAGATGTTGAGAAGATCACTTGTGT	NM_000061.2
24	CD74	CD74 ex5 side Ex2 3	Ex2-3	CAGAACCTGCAGCTGGAGAACCTGCGCATGAAGCTTCCCAAGCCTCCCAAGCCTGTGAGCAAGATGCGCATGGCCACCCCGCTGCTGATGCAGGCGCTGC	NM_001364084.2; NM_001364083.2
25	CD74	CD74 ex3 side	Ex9	CATCTCCCACCCTGTACCTCATCCCATGAGACCCTGGTGCCTGGCTCTTTCGTCACCCTTGGACAAGACAAACCAAGTCGGAACAGCAGATAACAATGCA	NM_001364084.2; NM_001364083.2; NM_001025158.2; NM_001025159.2; NM_004355.3
26	CSF1R	CSF1Rex18	Ex18-19	AATGACTCCAACTACATTGTCAAGGGCAATGCCCGCCTGCCTGTGAAGTGGATGGCCCCAGAGAGCATCTTTGACTGTGT	NM_005211.3
27	CSF1R	CSF1Rex6	Ex6-7	CCACCTCCATGTTCTTCCGGGTGGTAGAGAGTGCCTACTTGAACTTGAGCTCTGAGCAGAACCTCATCCAGGAGGTG	NM_005211.3
28	CSK	CSKex3-4	Ex3-4	AGACGTGCTCACCATTGTGGCCGTCACCAAGGACCCCAACTGGTACAAAGCCAAAAACAAGGTGGGCCGTGAGGGCATCAT	NM_001127190.1; NM_004383.2
29	CSK	CSKex4	Ex4-5	GTCCAGAAGCGGGAGGGCGTGAAGGCGGGTACCAAACTCAGCCTCATGCCTTGGTTCCACGGCAAGATCACACGGGAGCAGGCTGAGCGGCTTCTGTACC	NM_001127190.1; NM_004383.2
30	CSK	CSKex7	Ex7-8	CATGAAGGAGCTGAAGCTGCTGCAGACCATCGGGAAGGGGGAGTTCGGAGACGTGATGCTGGGCGATTACCGAGGGAACAAAGTCGCCGTCAAGTGCATT	NM_001127190.1;NM_004383.2
31	DDR1	DDR1ex16	Ex16-17	GGCTGCGCAGGGGCCCACCATCAGCTACCCAATGCTGCTGCATGTGGCAGCCCAGATCGCCTCCGGCATGCGCT	NM_001954.4; NM_013994.2; NM_013993.2
32	DDR1	DDR1ex6	Ex6-7	CCCGGGATGGTCGCCGCTGGATGGGCTGGAAGGACCGCTGGGGTCAGGAGGTGATCTCAGGCAATGAGGACCCTGAGGGAGTGGTGCTGAAGGACCTTGG	NM_001954.4; NM_013994.2; NM_013993.2
33	DDR2	DDR2ex15	Ex15-16	GTCCTGGTGGCTGTGAAAATGCTCCGAGCAGATGCCAACAAGAATGCCAGGAATGATTTTCTTAAGGAGATAAAGATCATGTCTCGGCTCAAGGACCCAA	NM_001014796.1; NM_006182.2
34	DDR2	DDR2ex4	Ex4-5	GTTCCTGCTGCTGCCTATCTTGAGTTCTGCAAAAGCTCAGGTTAATCCAGCTATATGCCGCTATCCTCTGGGCATGTCAGGAGGCCAGATTCCAGATGAG	NM_001014796.1; NM_006182.2
35	EGFR	EGFRex2	Ex2-3	TTGGAAATTACCTATGTGCAGAGGAATTATGATCTTTCCTTCTTAAAGACCATCCAGGAGGTGGCTGGTTATGACAACCCCCACGTGTGCCGCCTGCT	NM_005228.3
36	EGFR	EGFRex21	Ex21-22	CCAAACTGCTGGGTGCGGAAGAGAAAGAATACCATGCAGAAGGAGGCAAAGTGCCTATCAAGTGGATGGCATTGGAATCAATTTTACACAGAATCTATAC	NM_005228.3
37	EPHA1	EPHA1ex14-15	Ex14-15	TTGGCCTGACTCGCCTCCTGGATGACTTTGATGGCACATACGAAACCCAGGGAGGAAAGATCCCTATCCGTTGGACAGCCCCTGAAGCCATTGCCCATCG	NM_005232.4
38	EPHA1	EPHA1ex15	Ex15-16	AGGTGCTGAGCTTTGGGGACAAGCCTTATGGGGAGATGAGCAATCAGGAGGTTATGAAGAGCATTGAGGATGGGTACCGGTTGCCCCCTCCTGTGGACTG	NM_005232.4
39	EPHA1	EPHA1ex3	Ex3-4	AGAGTGACCAGGATGTGGGCATTCAGCTCCGACGGCCCTTGTTCCAGAAGGTAACCACGGTGGCTGCAGACCAGAGCTTCACCATTCGAGACCTTGTGTC	NM_005232.3
40	EPHA10	EPHA10ex13	Ex13-14	GGACCGATCAGAGGCTGTCTACACCACTATGAGTGGCCGGAGCCCAGCGCTATGGGCCGCTCCCGAGACACTTCAGTTTGG	NM_001099439.1
41	EPHA10	EPHA10ex3-4	Ex3-4	AGCTGCAGCGCGGGATTCCAGGAGCGTGGTGACTTCTGCGAAGCCTGTCCCCCAGGGTTTTACAAGGTGTCCCCGCGGCGGCCCCTCTGCTCACCGTGCC	NM_001099439.1
42	EPHA2	EPHA2ex14	Ex14-15	AGGTGATGACCTATGGCGAGCGGCCCTACTGGGAGTTGTCCAACCACGAGGTGATGAAAGCCATCAATGATGGCTTCCGGCTCCCCACACCCATGGACTG	NM_004431.3
43	EPHA2	EPHA2ex2	Ex2-3	CTGCAGCTGGAGGGGAGCTCGGCTGGCTCACACACCCGTATGGCAAAGGGTGGGACCTGATGCAGAACATCATGAATGACATGCCGATCTACATGTACTC	NM_004431.3
44	EPHA3	EPHA3ex1	Ex1-2	CTCTGTTCTCGACAGCTTCGGGGAACTGATTCCGCAGCCTTCCAATGAAGTCAATCTACTGGATTCAAAAACAATTCAAGGGGAGCTGGGCTGGATCTCT	NM_005233.5
45	EPHA3	EPHA3ex12	Ex12-13	TGATTGTCACAGAATACATGGAGAATGGTTCCTTGGATAGTTTCCTACGTAAACACGATGCCCAGTTTACTGTCATTCAGCTAGTGGGGATGCTTCGAGG	NM_005233.5; NM_182644.2
46	EPHA4	EPHA4ex14	Ex14-15	GCATGTCCCGAGTGCTTGAGGATGATCCGGAAGCAGCTTACACCACCAGGGGTGGCAAGATTCCTATCCGGTGGACTGCGCCAGAAGCAATTGCCTATCG	NM_004438.3
47	EPHA4	EPHA4ex2	Ex2-3	CGGGATTTGCGACGCTGTCACAGGTTCCAGGGTATACCCCGCGAATGAAGTTACCTTATTGGATTCCAGATCTGTTCAGGGAGAACTTGGGTGGATAGCA	NM_004438.3
48	EPHA5	EPHA5ex13	Ex13-14	AGAGTATATGGAGAATGGCTCTTTAGATACATTTTTGAAGAAAAACGATGGGCAGTTCACTGTGATTCAGCTTGTTGGCATGCTGAGAGG	NM_004439.5; NM_182472.2
49	EPHA5	EPHA5ex3	Ex3-4	GAAATGCATGTGCAAGGCAGGATATGAAGAGAAAAATGGCACCTGTCAAGTGTGCAGACCTGGGTTCTTCAAAGCCTCACCTCACATCCAGAGCTGCGGC	NM_004439.5; NM_182472.2
50	EPHA6	EPHA6ex13	Ex13-14	TGATTGTGGTGGAATATATGGAGAATGGATCCCTAGACTCCTTTTTGCGGAAGCATGATGGCCACTTCACAGTCATCCAGTTGGTCGGAATGCTCCGAGG	NM_001080448.2
51	EPHA6	EPHA6ex3	Ex3-4	TGCAGTACAGGATATGAAGAAATTGAGGGTTCTTGCCATGCTTGCAGACCAGGATTCTATAAAGCTTTTGCTGGGAACACAAAATGTTCT	NM_001080448.2; NM_173655.2
52	EPHA7	EPHA7ex1	Ex1-2	CTGGCTGCTCCGCTTTGCACACACAGGGGAGGCGCAGGCTGCGAAGGAAGTACTACTGCTGGATTCTAAAGCACAACAAACAGAGTTGGAGTGGATTTCC	NM_004440.3
53	EPHA7	EPHA7ex14	Ex14-15	AAGTTATGTCTTATGGAGAAAGACCTTATTGGGACATGTCAAATCAAGATGTTATAAAAGCAATAGAAGAAGGTTATCGTTTACCAGCACCCATGGACTG	NM_004440.3
54	EPHA8	EPHA8ex16-17	Ex16-17	CTGCGGGCGGATACTCCTCTCTGGGCATGGTGCTACGCATGAACGCCCAGGACGTGCGCGCCCTGGGCATCACCCTCATGGGCCACCAGAAGAAGATCC	NM_020526.3
55	EPHA8	EPHA8ex3-4	Ex3-4	CAAATGCGTGTGCAGTGCCGGCTACGAGGAGCGGCGGGATGCCTGTGTGGCCTGTGAGCTGGGCTTCTACAAGTCAGCCCCTGGGGACCAGCTGTGTGCC	NM_020526.3; NM_001006943.1
56	EPHA8	EPHA8ex11	Ex11-12	CCAACATCATCCGCCTCGAGGGTGTCGTCACCCGTGGCCGCCTGGCAATGATTGTGACTGAGTACATGGAGAACGGCTCTCTGGAC	NM_020526.3
57	EPHA8	EPHA8ex4	Ex4-5	CCTCAGCTACTACCGTGCAGCCCTGGACCCGCCGTCCTCAGCCTGCACCCGGCCACCCTCGGCACCAGTGAACCTGATCTCCAGTGTGAATGGGACATCA	NM_020526.3; NM_001006943.1
58	EPHB1	EPHB1ex1	Ex1-2	CTACTGCTCCTCCTGGCATCCGCAGTGGCTGCGATGGAAGAAACGTTAATGGACACCAGAACGGCTACTGCAGAGCTGGGCTGGACGGCC	NM_004441.4
59	EPHB1	EPHB1ex12	Ex12-13	CCGCTACCTCCAGGATGACACCTCAGATCCCACCTACACCAGCTCCTTGGGAGGGAAGATCCCTGTGAGATGGACAGCTCCAGAGGCCATCGCCTACCG	NM_004441.4
60	EPHB2	EPHB2ex3	Ex3-4	CATGTGCAAAGCAGGCTTCGAGGCCGTTGAGAATGGCACCGTCTGCCGAGGTTGTCCATCTGGGACTTTCAAGGCCAACCAAGGGGATGAGGCCTGTACC	NM_017449.3; NM_004442.6
61	EPHB2	EPHB2ex14	Ex14-15	ATGATCCGCAATCCCAACAGCCTCAAAGCCATGGCGCCCCTCTCCTCTGGCATCAACCTGCCGCTGCTGGACCGCACGATCCCCGACTACACCAGCTTTA	NM_017449.3; NM_004442.6
62	EPHB3	EPHB3ex2	Ex2-3	CAAAATGGGTAACATCTGAGTTGGCGTGGACATCTCATCCAGAAAGTGGGTGGGAAGAGGTGAGTGGCTACGATGAGGCCATGAATCCCATCCGCACATA	NM_004443.3
63	EPHB3	EPHB3ex13	Ex13-14	CATGAGCTATGGAGAGCGACCCTACTGGGACATGAGCAACCAGGATGTCATCAATGCCGTGGAGCAGGATTACCGGCTGCCACCACCCATGGACTG	NM_004443.3
64	EPHB4	EPHB4ex1-2	Ex1-2	GGAGCTCCGGGTGCTGCTCTGCTGGGCTTCGTTGGCCGCAGCTTTGGAAGAGACCCTGCTGAACACAAAATTGGAAACTGCTGATCTGAAGTGGGTGACA	NM_004444.4
65	EPHB4	EPHB4ex13	Ex13-14	GATTCCTGGAGGAGAACTCTTCCGATCCCACCTACACGAGCTCCCTGGGAGGAAAGATTCCCATCCGATGGACTGCCCCGGAGGCCATTGCCTTCCG	NM_004444.4
66	EPHB4	EPHB4ex4	Ex4-5	CAGCTGTGCTCCGGGGTTCGAGGCAGCTGAGGGGAACACCAAGTGCCGAGCCTGTGCCCAGGGCACCTTCAAGCCCCTGTCAGGAGAAGGGTCCTGCCAG	NM_004444.4
67	EPHB6	EPHB6ex16	Ex16-17	TGAATAGCCACTTGGTGTGCAAGGTGGCCCGTCTTGGCCACAGTCCTCAGGGCCCAAGTTGTTTGCTTCGCTGGGCAGCCCCAGAGGTCATTGCACATGG	NM_004445.3
68	EPHB6	EPHB6ex5	Ex5-6	GTGTAGCCTATGGGTGCTGCTCCTGGTGTCTTCAGTTCTGGCTCTGGAAGAGGTATTGCTGGACACCACCGGAGAGACATCTGAGATTGGCTGGCTCACC	NM_004445.3
69	ERBB2	ERBB2ex21	Ex21-22	GCTGCTGGACATTGACGAGACAGAGTACCATGCAGATGGGGGCAAGGTGCCCATCAAGTGGATGGCGCTGGAGTCCATTCTCCGCCGGCGGTTCAC	NM_001005862.1; NM_004448.2
70	ERBB2	ERBB2ex4	Ex4-5	ACAACCAGCTGGCTCTCACACTGATAGACACCAACCGCTCTCGGGCCTGCCACCCCTGTTCTCCGATGTGTAAGGGCTCCCGCTGCTGGGGAGAGAGT	NM_001005862.1; NM_004448.2
71	ERBB3	ERBB3ex1	Ex1-2	TTCAGCCTGGCCCGGGGCTCCGAGGTGGGCAACTCTCAGGCAGTGTGTCCTGGGACTCTGAATGGCCTAGTGTGACCGGCGATGCTGAGAAC	NM_001982.3
72	ERBB3	ERBB3ex20	Ex20-21	TGCTGCTCAACTGGGGAGTACAAATTGCCAAGGGAATGTACTACCTTGAGGAACATGGTATGGTGCATAGAAACCTGGCTGC	NM_001982.3
73	ERBB4	ERBB4ex20	Ex20-21	ATAACATTGGATCACAACTGCTGCTTAACTGGTGTGTCCAGATAGCTAAGGGAATGATGTACCTGGAAGAAAGACGACTCGTTCATCGGGATTTGGCAGC	NM_005235.2; NM_001042599.1
74	ERBB4	ERBB4ex3	Ex3-4	AGATGGAAACTTTGGACTTCAAGAACTTGGATTAAAGAACTTGACAGAAATCCTAAATGGTGGAGTCTATGTAGACCAGAACAAATTCCTTTGTTAT	NM_005235.2; NM_001042599.1
75	FER	FERex17	Ex17-18	GACGCTGCTGCTGGTATGTTGTATCTCGAGAGTAAAAACTGTATACACAGGGACCTTGCTGCAAGAAACTGCCTGGTAGGTGAAAATAATGTTCTGAAAA	NM_005246.2
76	FER	FERex4	Ex4-5	AGAAAAGTTACATAGGTGTTCATCAGCAGATAGAGGCAGAGATGATCAAGGTTACCAAAACAGAATTGGAGAAGTTAAAATGCAGCTATAGACAATTAAT	NM_005246.2
77	FES	FESex16	Ex16-17	TGCTGGCATGGAGTACCTGGAGAGCAAGTGCTGCATCCACCGGGACCTGGCTGCTCGGAACTGCCTGGTGACAGAGAAGAATGTCCTGAAGA	NM_001143784.1; NM_002005.3
78	FES	FESex2	Ex2-3	GCCATCAGCCCTGACAGCCCCATCAGTCAGTCCTGGGCTGAGATCACCAGCCAAACTGAGGGCCTGAGCCGCTTGCTGCG	NM_001143784.1; NM_002005.3; NM_001143785.1; NM_001143783.1
79	FGFR1	FGFR1ex13	Ex13-14	CGAGGCATGGAGTATCTGGCCTCCAAGAAGTGCATACACCGAGACCTGGCAGCCAGGAATGTCCTGGTGACAGAGGACAA	NM_001174066.1; NM_001174063.1; NM_023105.2; NM_023110.2; NM_001174064.1
80	FGFR1	FGFR1ex4	Ex4-5	CTCCTCTTCAGAGGAGAAAGAAACAGATAACACCAAACCAAACCGTATGCCCGTAGCTCCATATTGGACATCCCCAGAAAAGATGGAAAAGAAATTGCAT	NM_001174066.1; NM_001174063.1; NM_023105.2; NM_023110.2; NM_001174065.1; NM_015850.3; NM_023106.2; NM_001174067.1; NM_001174064.1
81	FGFR2	FGFR2ex12	Ex12-13	TGGGAAACACAAGAATATCATAAATCTTCTTGGAGCCTGCACACAGGATGGGCCTCTCTATGTCATAGTTGAGTATGCCTCTAAAGGCAACCTCCGAGAA	NM_001144913.1; NM_001144917.1; NM_001144914.1; NM_000141.4; NM_022970.3
82	FGFR2	FGFR2ex2	Ex2-3	GGCCCGGCCCTCCTTCAGTTTAGTTGAGGATACCACATTAGAGCCAGAAGAGCCACCAACCAAATACCAAATCTCTCAACCAGAAGTGTACGTGGCTGCG	NM_001144919.1; NM_001144913.1; NM_001144917.1; NM_001144915.1; NM_001144914.1; NM_000141.4; NM_001144918.1; NM_001144916.1; NM_022970.3
83	FGFR3	FGFR3ex1	Ex1-2	TCGGAGTCCTTGGGGACGGAGCAGCGCGTCGTGGGGCGAGCGGCAGAAGTCCCGGGCCCAGAGCCCGGCCAGCAGGAGCAGTTGGTCTTCGGCAGC	NM_000142.4; NM_022965.3; NM_001163213.1
84	FGFR3	FGFR3ex11	Ex11-12	GAAACACAAAAACATCATCAACCTGCTGGGCGCCTGCACGCAGGGCGGGCCCCTGTACGTGCTGGTGGAGTACGCGGCCAAGGGTAACCTGCGGGAG	NM_000142.4; NM_022965.3; NM_001163213.1
85	FGFR4	FGFR4ex4-5	Ex4-5	TGCGGGGAACACCGTCAAGTTCCGCTGTCCAGCTGCAGGCAACCCCACGCCCACCATCCGCTGGCTTAAGGATGGACAGGCCTTTCATGGGGAGAACCGC	NM_213647.1; NM_002011.3; NM_022963.2
86	FGFR4	FGFR4ex12	Ex12-13	CCGACACAAGAACATCATCAACCTGCTTGGTGTCTGCACCCAGGAAGGGCCCCTGTACGTGATCGTGGAGTGCGCCGCCAAGGGAAACCTGCGGGAG	NM_213647.1; NM_002011.3; NM_022963.2
87	FGFR4	FGFR4ex2	Ex2-3	GGAGGCCTCTGAGGAAGTGGAGCTTGAGCCCTGCCTGGCTCCCAGCCTGGAGCAGCAAGAGCAGGAGCTGACAGTA	NM_213647.1; NM_002011.3; NM_022963.2
88	FGR	FGRex10	Ex10-11	CAGAGGGCCAGGATTTGAGGCTGCCCCAATTGGTGGACATGGCAGCCCAGGTAGCTGAGGGCATGGCCTACATGGAACGCATGAACTACATTCACCGCGA	NM_005248.2; NM_001042747.1; NM_001042729.1
89	FGR	FGRex3	Ex3-4	GGCCATCAACCCTGGCTTCCTTGATAGTGGCACCATCAGGGGTGTGTCAGGGATTGGGGTGACCCTGTTCATTGCCCTGTATGACTATGAGGCTCGAACT	NM_005248.2; NM_001042747.1; NM_001042729.1
90	FLT1	FLT1ex22	Ex22-23	AGAGGCATGGAGTTCCTGTCTTCCAGAAAGTGCATTCATCGGGACCTGGCAGCGAGAAACATTCTTTTATCTGAGAACAA	NM_002019.4
91	FLT1	FLT1ex4	Ex4-5	TCATTCCCTGCCGGGTTACGTCACCTAACATCACTGTTACTTTAAAAAAGTTTCCACTTGACACTTTGATCCCTGATGGAAAACGCATAATCTGGGACAG	NM_001160031.1; NM_001160030.1; NM_002019.4; NM_001159920.1
92	FLT3	FLT3ex16-17	Ex16-17	GGGAAGCCACGAGAATATTGTGAACCTGCTGGGGGCGTGCACACTGTCAGGACCAATTTACTTGATTTTTGAATACTGTTGCTATGGTGATCTTCTCAAC	NM_004119.2
93	FLT3	FLT3ex17	Ex17-18	TCAGTTTTTACCCCACTTTCCAATCACATCCAAATTCCAGCATGCCTGGTTCAAGAGAAGTTCAGATACACCCGGACTCGGATCAAATCT	NM_004119.2
94	FLT3	FLT3ex7	Ex7-8	ACCATGGATTCGGGCTCACCTGGGAATTAGAAAACAAAGCACTCGAGGAGGGCAACTACTTTGAGATGAGTACCTATTCAACAAACAGAACTATGATACG	NM_004119.2
95	FLT4	FLT4ex1	Ex1-2	GCCGCGCTGTGCCTGCGACTGTGGCTCTGCCTGGGACTCCTGGACGGCCTGGTGAGTGGCTACTCCATGACCCCCCCGACCTTGAACATCACGGAG	NM_182925.4; NM_002020.4
96	FLT4	FLT4ex20	Ex20-21	ACCTCTCCAACTTCCTGCGCGCCAAGCGGGACGCCTTCAGCCCCTGCGCGGAGAAGTCTCCCGAGCAGCGCGGACGCTTCCGCGCCATGGTGGAGCTCGC	NM_182925.4; NM_002020.4
97	FRK	FRKex1	Ex1-2	TATATTCCTTCTAACTACGTGGCTGAGGACAGAAGCCTACAGGCAGAGCCGTGGTTCTTTGGAGCAATCGGAAGATCAGATGCAGAGAAACAACTATTAT	NM_002031.2
98	FRK	FRKex5	Ex5-6	TATTATTACAGAGTTGATGAGACATGGAAGTCTGCAAGAATATCTCCAAAATGACACTGGATCAAAAATCCATCTGACTCAACAGGTAGACATGGCGGCA	NM_002031.2
99	FYN	FYNex11	Ex11-12	GAGAAGGAAGAGCTCTGAAATTACCAAATCTTGTGGACATGGCAGCACAGGTGGCTGCAGGAATGGCTTACATCGAGCGCATGAATTATATCCATAGAGA	NM_153047.1; NM_153048.1; NM_002037.3
100	FYN	FYNex4	Ex4-5	TGTGAACTCTTCGTCTCATACGGGACCTTGCGTACGAGAGGAGGAACAGGAGTGACACTCTTTGTGGCCCTTTATGACTATGAAGCACGGACAGAAGAT	NM_153047.1; NM_153048.1; NM_002037.3
101	HCK	HCKex10	Ex10-11	ACTCATTGACTTCTCAGCCCAGATTGCAGAAGGCATGGCCTTCATCGAGCAGAGGAACTACATCCACCGAGA	NM_002110.3; NM_001172130.1; NM_001172133.1; NM_001172132.1; NM_001172131.1; NM_001172129.1
102	HCK	HCKex2	Ex2-3	GCCCACACTGTCCTGTGTACGTGCCGGATCCCACATCCACCATCAAGCCGGGGCCTAATAGCCACAACAGCAACACACCAGGAATCAGGGAGGCAGGCTC	NM_002110.3; NM_001172133.1; NM_001172132.1; NM_001172129.1
103	IGF1R	IGF1Rex3	Ex3-4	TGTGGACCGTGACTTCTGCGCCAACATCCTCAGCGCCGAGAGCAGCGACTCCGAGGGGTTTGTGATCCACGACGGCGAGTGCATGCAGGAGTGCCCCTCG	NM_001291858.2; NM_000875.5
104	IGF1R	IGF1Rex19-20	Ex19-20	TCTCCTGAGTCCCTCAAGGATGGAGTCTTCACCACTTACTCGGACGTCTGGTCCTTCGGGGTCGTCCTCTGGGAGATCGCCACACTGGCCGAGCAGCCCT	NM_001291858.2; NM_000875.5
105	IGF1R	IGF1Rex1	Ex1-2	GCTCCTGTTTCTCTCCGCCGCGCTCTCGCTCTGGCCGACGAGTGGAGAAATCTGCGGGCCAGGCATCGACATCCGCAACGACTATCAGCAGCTGAAGCGC	NM_000875.3
106	IGF1R	IGF1Rex17	Ex17-18	CGGGGCGATCTCAAAAGTTATCTCCGGTCTCTGAGGCCAGAAATGGAGAATAATCCAGTCCTAGCACCTCCAAGCCTGAGCAAGATGATTCAGATGGC	NM_000875.3
107	INSR	INSRex19	Ex19-20	GGCAGCGAGAAACTGCATGGTCGCCCATGATTTTACTGTCAAAATTGGAGACTTTGGAATGACCAGAGACATCTATGAAACGGATTACTACCGGAAAGGG	NM_000208.2; NM_001079817.1
108	INSR	INSRex3	Ex3-4	AACAAGTGCATCCCTGAGTGTCCCTCCGGGTACACGATGAATTCCAGCAACTTGCTGTGCACCCCATGCCTGGGTCCCTGTCCCAAGGTGTGCCACCTCC	NM_000208.2; NM_001079817.1
109	INSRR	INSRRex19-20	Ex19-20	TAGCAGCCCGCAACTGCATGGTGTCCCAGGACTTCACCGTCAAGATCGGGGACTTCGGGATGACTCGGGACGTGTATGAGACAGACTATTACCGCAAGGG	NM_014215.2
110	INSRR	INSRRex3	Ex3-4	GGCAGTTGCCTGGCCCAGTGCCCTTCTGGCTTCACCCGTAATAGCAGCAGCATATTCTGCCACAAGTGCGAGGGGCTGTGCCCTAAAGAGTGCAAGGTAG	NM_014215.2
111	ITK	ITKex15-16	Ex15-16	TTCAGTCGCTATAGCAGCAAGTCCGATGTGTGGTCATTTGGTGTGCTGATGTGGGAAGTTTTCAGTGAAGGCAAAATCCCGTATGAAAAC	NM_005546.3
112	ITK	ITKex13	Ex13-14	GTGAGGGCATGGCCTACCTGGAAGAGGCATGTGTCATCCACAGAGACTTGGCTGCCAGAAATTGTTTGGTGGGAGAAAACCAAGTCATCAAGGTGTCTGA	NM_005546.3
113	ITK	ITKex2	Ex2-3	TTGTGAAAAGTGACATCAGCATCCCATGCCACTATAAATACCCGTTTCAGGTGGTGCATGACAACTACCTCCTATATGTGTTTGCTCCAGATCGTGAGAG	NM_005546.3
114	JAK1	JAK1ex23	Ex23-24	CTCTGCATGAGCTGCTGACTTACTGTGATTCAGATTCTAGTCCCATGGCTTTGTTCCTGAAAATGATAGGCCCAACCCATGGCCAGATGACAGTCACAAG	NM_002227.2
115	JAK1	JAK1ex5	Ex5-6	ATGCAACCCCTCTCCTTGATGCCAGCTCACTGGAGTATCTGTTTGCTCAGGGACAGTATGATTTGGTGAAATGCCTGGCTCCTATTCGAGACCCCAAGAC	NM_002227.2
116	JAK2	JAK2ex21	Ex21-22	ACGGATAGATCACATAAAACTTCGCAGTACACATCTCAGATATGCAAGGGTATGGAGTATCTTGGTACAAAAAGGTATATCCACAGGGATCTGGCAAC	NM_004972.3
117	JAK2	JAK2ex5	Ex5-6	CTGAAGCTCCTCTTCTTGATGACTTTGTCATGTCTTACCTCTTTGCTCAGTGGCGGCATGATTTTGTGCACGGATGGATAAAAGTACCTGTGACTCATGA	NM_004972.3
118	JAK3	JAK3ex2	Ex2-3	GGGGACCACTTGGCTGAGGACCTGTGCGTGCAGGCTGCCAAGGCCAGCGGCATCCTGCCTGTGTACCACTCCCTCTTTGCTCTGGCCACGGAGGACCTG	NM_000215.3
119	JAK3	JAK3ex23	Ex23-24	GGGCCAGAGGCTGCCGGCGCCTCCTGCCTGCCCTGCTGAGGTTCACGAGCTCATGAAGCTGTGCTGGGCCCCTAGCCCACAGGACCGGCC	NM_000215.3
120	KDM2A	KDM2A ex5 side Ex5 6	Ex5-6	ACTCGGAATAAAAATGCCGGATCCAGACTTCACTGTGAATGATGTCAAAATGTGTGTGGGGAGTCGTCGCATGGTGGATGTCATGGACGTGAACACACAG	NM_012308.3
121	KDM2A	KDM2A ex3 side Ex20 21	Ex20-21	CACTCGCTACTCTCTCACAGAGCTCAATATGGCAGGTTGCAATAAATTGACAGACCAGACCCTGATCTACCTACGGCGCATTGCCAACGTCACCTTGATC	NM_012308.3; NM_001256405.2
122	KDM3B	KDM3B ex3 side Ex15 16	Ex15-16	AAGAGCAAGGCCAGCCTACCCAACTTTCTTGACCACATCATTGCCTCAGTGGTAGAAAATAAGAAAACCTCAGATGCTTCAAAGCGGGCCTGCAACTTGA	NM_016604.4
123	KDM3B	KDM3B ex5 side Ex5 6	Ex5-6	TGAGCCATCAGGACTCCATCACTCGTCTTATGGAGGTGTCTGTAACTGAGAGTGGTGAGATCAAGTCGGTAGATCCCAGACTAATCCATGTGATGCTGAT	NM_016604.4
124	KDM5C	KDM5C ex5 side Ex5 6	Ex5-6	GTCACAGCCCAGAACCCTGCACCAAGATGACCATGAGGCTACGGAGGAACCACAGCAATGCCCAGTTTATTGAGTCATATGTCTGCCGGATGTGTTCTCG	NM_001353978.2; NM_001353979.2; NM_004187.4; NM_001282622.2; NM_001353982.2; NM_001353981.2; NM_001353984.1; NM_001146702.1
125	KDM5C	KDM5C_ex13-ex24	Ex17	ACCTTGGCTGTCATGCGAGGACTGTTGGTCGCGGGTGCCAGTGTAGCCCCTAGCCCTGCTGTGGATAAAGCCCAGGCCGAGCTGCAGGAACTGCTGACCA	NM_001353978.2; NM_001353979.2; NM_004187.4; NM_001282622.2; NM_001353982.2; NM_001353981.2; NM_001353984.1; NM_001146702.1
126	KDR	KDRex22	Ex22-23	CCAAGTGGCTAAGGGCATGGAGTTCTTGGCATCGCGAAAGTGTATCCACAGGGACCTGGCGGCACGAAATATCCTCTTATCGGAGAAGAA	NM_002253.2
127	KDR	KDRex4	Ex4-5	TGATTCCATGTCTCGGGTCCATTTCAAATCTCAACGTGTCACTTTGTGCAAGATACCCAGAAAAGAGATTTGTTCCTGATGGTAACAGAATTTCCTGGGA	NM_002253.2
128	KIT	KITex1	Ex1-2	TTTTCTCTGCGTTCTGCTCCTACTGCTTCGCGTCCAGACAGGCTCTTCTCAACCATCTGTGAGTCCAGGGGAACCGTCTCCACCATCCATC	NM_001093772.1; NM_000222.2
129	KIT	KITex16	Ex16-17	GCTTTTCTTACCAGGTGGCAAAGGGCATGGCTTTCCTCGCCTCCAAGAATTGTATTCACAGAGACTTGGCAGCCAGAAATATCCTCCTTACTCATGGTCG	NM_001093772.1; NM_000222.2
130	LCK	LCKex2-3	Ex2-3	TGTGTGAGAACTGCCATTATCCCATAGTCCCACTGGATGGCAAGGGCACGCTGCTCATCCGAAATGGCTCTGAGGTGCGGGACCCACTGGTTACCTACGA	NM_001042771.1; NM_005356.3
131	LCK	LCKex10	Ex10-11	ATCAAGTTGACCATCAACAAACTCCTGGACATGGCAGCCCAAATTGCAGAAGGCATGGCATTCATTGAAGAGCGGAATTATATTCATCGTGA	NM_001042771.1; NM_005356.3
132	LCK	LCKex3	Ex3-4	CCCACTGGTTACCTACGAAGGCTCCAATCCGCCGGCTTCCCCACTGCAAGACAACCTGGTTATCGCTCTGCACAGCTATGAGCCCTCTCACGACGGAGAT	NM_001042771.1; NM_005356.2
133	LMTK2	LMTK2ex2	Ex2-3	TAATTGCAAACTGTGTATCCTGCTGTAAGGACCCAGAAATAGACTTTAAGGAATTTGAAGATAATTTTGATGATGAGATAGATTTCACACCACCAGCAGA	NM_014916.3
134	LMTK2	LMTK2ex8	Ex8-9	ACTTAAATGTGAAAGTGGGAGATTACGGAATAGGATTCAGCAGGTACAAGGAGGATTATATTGAAACAGATGATAAAAAAGTTTTCCCTCTGCGATGGAC	NM_014916.3
135	LMTK3	LMTK3ex2-3	Ex2-3	ATCCTCCTTGCGGCCGTCTCCGCCTCCGGCTGCCTGGCGTCCCCGGCCCACCCCGATGGATTCGCCCTGGGCCGGGCTCCTCTGGCTCCTCCCTACGCTG	NM_001080434.1
136	LMTK3	LMTK3ex9	Ex9-10	CCTGACCGTGCGCATCGGAGACTACGGGCTGGCCCACAGCAACTACAAGGAGGACTACTACCTGACCCCAGAGCGCCTGTGGATCCCACTGCGCTGGGC	NM_001080434.1
137	LTK	LTKex4	Ex4-5	CAAAGGCGCCAAGAACCACCTGTCGCGGGCGCATGGCGTCTTCGTCTCAGCAATCTTCTCCCTCGGTCTCGGGGAGTCGCTGTACATCCTGGTGGGGCAG	NM_002344.5; NM_001135685.1; NM_206961.3
138	LTK	LTKex14-15	Ex14-15	GAGGGGACATGAAGAGTTTCCTGAGGCACAGTCGGCCACACCTGGGCCAGCCATCACCTCTGGTCATGCGGGACCTGCTGCAACTGGCCCAGGA	NM_002344.5; NM_001135685.1; NM_206961.3
139	LTK	LTKex3	Ex3-4	CAGCTGAGAGGCGTGCAGCTGTGGCGCGTGCCGGGCCCTGGCCAGTATCTGATCTCAGCCTACGGAGCCGCGGGCGGCAAAGGCGCCAAGAACCACCTGT	NM_002344.5; NM_001135685.1; NM_206961.3
140	LTK	LTKex15	Ex15-16	GACATAGCCCAGGGCTGCCACTACCTGGAGGAAAATCACTTCATCCACAGGGATATTGCCGCCCGGAACTGCCTGCTGAGCTGCGCTGGACCCAGCCGAG	NM_002344.3; NM_001135685.1; NM_206961.1
141	LYN	LYNex9-10	Ex9-10	CATCACCGAGTACATGGCCAAGGGCAGTTTGCTGGATTTCCTGAAGAGCGATGAAGGTGGCAAAGTGCTGCTT	NM_002350.2; NM_001111097.1
142	LYN	LYNex6-7	Ex6-7	AGGAAATAGCGCTGGAGCTTTCCTTATTAGAGAAAGTGAAACATTAAAAGGAAGCTTCTCTCTGTCTGTCAGAGACTTTGACCCTGTGCATGGTGATGTT	NM_002350.2; NM_001111097.1
143	LYN	LYNex10	Ex10-11	ATGAAGGTGGCAAAGTGCTGCTTCCAAAGCTCATTGACTTTTCTGCTCAGATTGCAGAGGGAATGGCATACATCGAGCGGAAGAACTACATTCACCGGGA	NM_002350.2; NM_001111097.1
144	LYN	LYNex4	Ex4-5	CCGGACGACTTGTCTTTCAAGAAAGGAGAGAAGATGAAAGTCCTGGAGGAGCATGGAGAATGGTGGAAAGCAAAGTCCCTTTTAACAAAAAAAGAAGGCT	NM_002350.1; NM_001111097.1
145	MATK	MATKex11	Ex11-12	ACCCGGGGTCGAGCCCTCGTGAACACCGCTCAGCTCCTGCAGTTTTCTCTGCACGTGGCCGAGGGCATGGAGTACCTGGAGAGCAAGAAGCTTGTGCACC	NM_139355.1; NM_139354.1; NM_002378.2
146	MATK	MATKex12	Ex12-13	CAAGCCGGCTGCCCGTCAAGTGGACGGCGCCCGAGGCTCTCAAACACGGGAAGTTCACCAGCAAGTCGGATGTCTGGAGTTTTGGGGTGCTGCTCTGGGA	NM_139355.2; NM_139354.2; NM_002378.3
147	MATK	MATKex3	Ex3-4	CCGTCTCAGCCAGGATGCCAACGAGGCGCTGGGCCCCGGGCACCCAGTGTATCACCAAATGCGAGCACACCCG	NM_139355.2; NM_139354.2; NM_002378.3
148	MERTK	MERTKex17	Ex17-18	TCGCCATAGAAAGTCTTGCAGACCGAGTCTACACAAGTAAAAGTGATGTGTGGGCATTTGGCGTGACCATGTGGGAAATAGCTACGCGGGGAATGACTCC	NM_006343.2
149	MERTK	MERTKex2	Ex2-3	ACACAGTTTTATCCAGATGATGAAGTTACAGCAATAATCGCTTCCTTCAGCATAACCAGTGTGCAGCGTTCAGACAATGGGTCGTATATCTGTAAGATGA	NM_006343.2
150	MET	METex17	Ex17-18	CATACATGAAACATGGAGATCTTCGAAATTTCATTCGAAATGAGACTCATAATCCAACTGTAAAAGATCTTATTGGCTTTGGTCTTCAAGTAGCCAAAGG	NM_000245.2; NM_001127500.1
151	MET	METex3	Ex3-4	GAGACCTCACCATAGCTAATCTTGGGACATCAGAGGGTCGCTTCATGCAGGTTGTGGTTTCTCGATCAGGACCATCAACCCCTCATGTGAATTTTCTCCT	NM_000245.2; NM_001127500.1
152	MST1R	MST1Rex1	Ex1-2	CTTCCAGTCGCCCAGTTTTTGCCCCAACCCGCCTGGCCTGGAAGCCCTCAGCCCCAACACCAGCTGCCGCCACTTCCCTCT	NM_002447.2
153	MST1R	MST1Rex18	Ex18-19	GGAGAGCCTGCAGACCTATAGATTTACCACCAAGTCTGATGTGTGGTCATTTGGTGTGCTGCTGTGGGAACTGCTGACACGGGGTGCCCCACC	NM_002447.2
154	MUSK	MUSTKex1	Ex1-2	ACATATTCTTACTCTGGTTGCCTTCAGCGGAACTGAGAAACTTCCAAAAGCTCCTGTCATCACCACTCCTCTTGAAACAGTGGATGCCTTAGTTGAAGAA	NM_005592.3; NM_001166281.1; NM_001166280.1
155	MUSK	MUSTKex12	Ex12-13	TATGTGAGAGACATCGGAGAGGGAGCGTTTGGAAGGGTGTTTCAAGCAAGGGCACCAGGCTTACTTCCCTATGAACCTTTCACTATGGTGGCAGTAAAGA	NM_005592.3; NM_001166281.1; NM_001166280.1
156	NRG1	NRG1 ex5 side Ex3 4	Ex3-4	AAATTAGGAAATGACAGTGCCTCTGCCAATATCACCATCGTGGAATCAAACGAGATCATCACTGGTATGCCAGCCTCAACTGAAGGAGCATATGTGTCTT	NM_013957.5
157	NRG1	NRG1 ex3 side Ex9 10	Ex9-10	AGCTGGTGAATCAATACGTATCTAAAAACGTCATCTCCAGTGAGCATATTGTTGAGAGAGAAGCAGAGACATCCTTTTCCACCAGTCACTATACTTCCAC	NM_013957.5
158	NRG2	NRG2 ex3 side Ex7 8	Ex7-8	GGCCACCGCGCCACCCTATCACGATTCCGTGGACTCCCTTCGCGACTCCCCACACAGCGAGAGGTACGTGTCGGCCCTGACCACGCCCGCGCGCCTCTCG	NM_013981.4; NM_013982.3; NM_013983.3; NM_004883.3; NM_001184935.1
159	NRG2	NRG2 ex5 side Ex1	Ex1	TCGGTGTGTCGCTCGCCTGCTACTCGCCCAGCCTCAAGTCAGTGCAGGACCAGGCGTACAAGGCACCCGTGGTGGTGGAGGGCAAGGTACAGGGGCTGGT	NM_013981.4; NM_013982.3; NM_013983.3; NM_004883.3; NM_001184935.1
160	NTRK1	NTRK1ex1-2	Ex1-2	ACCTGCCCGGCGCAGAGAACCTGACTGAGCTCTACATCGAGAACCAGCAGCATCTGCAGCATCTGGAGCTCCGTGATCTGA	NM_001012331.1; NM_002529.3; NM_001007792.1
161	NTRK1	NTRK1ex14	Ex14-15	TGGTGATTTTGGCATGAGCAGGGATATCTACAGCACCGACTATTACCGTGTGGGAGGCCGCACCATGCTGCCCATTCGCTGGATGCCGCCCGAGAGCAT	NM_001012331.1; NM_002529.3
162	NTRK2	NTRK2_ex3	Ex3-4	CTCTGCGTCAGCCCTCACGTCACTTCGCCAGCAGTAGCAGAGGCGGCGGCGGCGGCTCCCGGAATTGGGTTGGAGCAGGAGCCTCGCTGGCTGCTTCGCT	NM_001018064.1; NM_006180.3
163	NTRK2	NTRK2ex15-16	Ex15-16	GCCCACGGAACTGACGCAGTCGCAGATGCTGCATATAGCCCAGCAGATCGCCGCGGGCATGGTCTACCTGGCGTCCCAGCACTTCGTGCACCGCGATTTG	NM_001018064.1; NM_006180.3
164	NTRK2	NTRK2ex1	Ex1-2	TTTCCGAGATTGGAGCCTAACAGTGTAGATCCTGAGAACATCACCGAAATTTTCATCGCAAACCAGAAAAGGTTAGAAATCATCAACGAAGATGATGTTG	NM_001018064.1; NM_006180.3
165	NTRK2	NTRK2ex14	Ex14-15	GGGACCTCAACAAGTTCCTCAGGGCACACGGCCCTGATGCCGTGCTGATGGCTGAGGGCAACCCGCCCACGG	NM_001018066.2; NM_001018064.1; NM_001007097.1; NM_001018065.2; NM_006180.3
166	NTRK3	NTRK3ex16-17	Ex16-17	CAAGGGTGAGCTGGGGCTCTCCCAAATGCTCCACATTGCCAGTCAGATCGCCTCGGGTATGGTGTACCTGGCCTCCCAGCACTTTGTGCACCGAGACCTG	NM_001012338.1; NM_002530.2
167	NTRK3	NTRK3ex17	Ex17-18	TTGGGGACTTCGGCATGTCCAGAGATGTCTACAGCACGGATTATTACAGGGTGGGAGGACACACCATGCTCCCCATTCGCTGGATGCCTCCTGAAAGCAT	NM_002530.2
168	NTRK3	NTRK3ex3	Ex3-4	GGGAACGCCAGTATCAACATCACGGACATCTCAAGGAATATCACTTCCATACACATAGAGAACTGGCGCAGTCTTCACACGCTCAACGCCGTGGACATGG	NM_001012338.1; NM_001007156.1; NM_002530.2
169	PDGFRA	PDGFRAex17	Ex17-18	AGCTTCACCTATCAAGTTGCCCGAGGAATGGAGTTTTTGGCTTCAAAAAATTGTGTCCACCGTGATCTGGCTGCTCGCAACGTCCTCCTGGCACAAGGAA	NM_006206.4
170	PDGFRA	PDGFRAex5	Ex5-6	TTTTTAACAATGAGGTGGTTGACCTTCAATGGACTTACCCTGGAGAAGTGAAAGGCAAAGGCATCACAATGCTGGAAGAAATCAAAGTCCCATCCATCAA	NM_006206.4
171	PDGFRB	PDGFRBex17	Ex17-18	GCTTCAGCTACCAGGTGGCCAATGGCATGGAGTTTCTGGCCTCCAAGAACTGCGTCCACAGAGACCTGGCGGCTAGGAACGTGCTCATCTGTGAAGGCAA	NM_002609.3
172	PDGFRB	PDGFRBex4	Ex4-5	TGGGGACAGGGAGGTGGATTCTGATGCCTACTATGTCTACAGACTCCAGGTGTCATCCATCAACGTCTCTGTGAACGCAGTGCAGACTGTGGTCCGCCAG	NM_002609.3
173	PTK2	PTK2ex20	Ex20-21	TTTGGATTATCCCGATATATGGAAGATAGTACTTACTACAAAGCTTCCAAAGGAAAATTGCCTATTAAATGGATGGCTCCAGAGTCAATCAAT	NM_153831.3; NM_005607.4; NM_001199649.1
174	PTK2	PTK2ex3	Ex3-4	CAACCACCTGGGCCAGTATTATCAGGCATGGAGATGCTACTGATGTCAGGGGCATCATTCAGAAGATAGTGGACAGTCACAAAGTAAAGCATGTGGCCTG	NM_153831.3; NM_005607.4; NM_001199649.1
175	PTK2B	PTK2Bex24	Ex24-25	TTGGTCTTTCCCGGTACATTGAGGACGAGGACTATTACAAAGCCTCTGTGACTCGTCTCCCCATCAAATGGATGTCCCCAGAGTCCATTAAC	NM_173174.1; NM_004103.3; NM_173176.1; NM_173175.1
176	PTK2B	PTK2Bex7	Ex7-8	CTGGGAAAAACTTCAAACTGGTCAAATGCACTGTCCAGACGGAGATCCGGGAGATCATCACCTCCATCCTGCTGAGCGGGCGGATCGGGCCCAACATCCG	NM_173174.1; NM_004103.3; NM_173176.1; NM_173175.1
177	PTK6	PTKex1-2	Ex1-2	GGCCGAGAGGGAGACGGTGGAGTCGGAACCGTGGTTCTTTGGCTGCATCTCCCGCTCGGAAGCTGTGCGTCGGCTGCAGG	NM_005975.2
178	PTK6	PTK6ex2	Ex2-3	AGGGTCAGCGAGAAGCCGAGTGCCGACTACGTCCTGTCGGTGCGGGACACGCAGGCTGTGCGGCACTACAAGATCTGGCGGCGTGCCGGG	NM_005975.2
179	PTK6	PTK6ex6	Ex6-7	AAAACACCCTCTGCAAAGTTGGGGACTTCGGGTTAGCCAGGCTTATCAAGGAGGACGTCTACCTCTCCCATGACCACAATATCCCCTACAAGTGGACGGC	NM_005975.2
180	PTK7	PTK7ex17	Ex17-18	ATTGAAGTCACAGCCCCTCAGCACCAAGCAGAAGGTGGCCCTATGCACCCAGGTAGCCCTGGGCATGGAGCACCTGTCCAACAA	NM_002821.3; NM_152882.2; NM_152881.2; NM_152880.2
181	PTK7	PTK7ex3	Ex3-4	CAGACCCAGGTCACACTTCGTTGCCACATTGATGGGCACCCTCGGCCCACCTACCAATGGTTCCGAGATGGGACCCCCCTTTCTGATGGTCAGA	NM_002821.3; NM_152882.2; NM_152881.2; NM_152880.2
182	RAF1	CRAFex14	Ex14-15	TGGTTCTCAGCAGGTTGAACAACCTACTGGCTCTGTCCTCTGGATGGCCCCAGAGGTGATCCGAATGCAGGATAACAACCCATTCAGTTTCCAGTC	NM_002880.3
183	RAF1	CRAFex2	Ex2-3	AACACTATCCGTGTTTTCTTGCCGAACAAGCAAAGAACAGTGGTCAATGTGCGAAATGGAATGAGCTTGCATGACTGCCTTATGAAAGCACT	NM_002880.3
184	RET	RETex14	Ex14-15	CATTTGCCTGGCAGATCTCACAGGGGATGCAGTATCTGGCCGAGATGAAGCTCGTTCATCGGGACTTGGCAGCCAGAAACATCCTGGTAGCTGAGGGGCG	NM_020975.4; NM_020630.4
185	RET	RETex5	Ex5-6	CGTGCGGGCGACCGTACATGACTATAGGCTGGTTCTCAACCGGAACCTCTCCATCTCGGAGAACCGCACCATGCAG	NM_020975.4; NM_020630.4
186	ROR1	ROR1ex9B	Ex9B	GGTGAGTGTGCCTTTGGAAAAATCTATAAAGGCCATCTCTATCTCCCAGGCATGGACCATGCTCAGCTGGTTGCTATCAAGACCTTGAAAGACTATAACA	NM_005012.1
187	ROR1	ROR1ex2	Ex2-3	TGAATTAGTGCCTACCTCATCATGGAACATCTCAAGTGAACTCAACAAAGATTCTTACCTGACCCTCGATGAACCAATGAATAACATCACCACGTCTCTG	NM_005012.2
188	ROR1	ROR1ex9A	Ex9A	CTGTGAAATCCAGCCTGGACCACGGAGATTTTCTGCACATTGCAATTCAGATTGCAGCTGGCATGGAATACCTGTCTAGTC	NM_001083592.1; NM_005012.2
189	ROR2	ROR2ex2-3	Ex2-3	TAGGACCCCTTGATGGGCAGGACGGCCCGATTCCAACTCTGAAAGGTTACTTTCTGAATTTTCTGGAGCCAGTAAACAATATCACCATTGTCCAA	NM_004560.3
190	ROR2	ROR2ex1	Ex1-2	GCGGCCGCCGCGCTTCTGCTCTCAGTGTCCCGGACTTCAGGTGAAGTGGAGGTTCTGGATCCGAACGACCCTTTAGGACCCCTTGATGGG	NM_004560.3
191	ROR2	ROR2ex9B	Ex9B	GAATTCCTGGTCATGCGCTCGCCGCACTCGGACGTGGGCAGCACCGATGATGACCGCACGGTGAAGTCCGCCCTGGAGCCCCCCGACTTCGTGCACCTTG	NM_004560.3
192	ROS1	ROS ex31 32 ex31 32	Ex31-32	CTCACTTCCAGAAAGCTTTAAGACAAAAGCTGGAGTCCCAAATAAACCAGGCATTCCCAAATTACTAGAAGGGAGTAAAAATTCAATACAGTGGGAGAAA	NM_002944.2
193	ROS1	ROS ex33 34 ex33 34	Ex33-34	TCAGTTCAGAGTAGTAGCTGCAAATAATCTAGGGTTTGGTGAATATAGTGGAATCAGTGAGAATATTATATTAGTTGGAGATGATTTTTGGATACCAGAA	NM_002944.2
194	ROS1	ROS ex34 35 ex34 35	Ex34-35	CCCACTGACCTTTGTCTGGCATAGAAGATTAAAGAATCAAAAAAGTGCCAAGGAAGGGGTGACAGTGCTTATAAACGAAGACAAAGAGTTGGCTGAGCTG	NM_002944.2
195	ROS1	ROS_x40	Ex40	GCTAGAAATTGCCTTGTTTCCGTGAAAGACTATACCAGTCCACGGATAGTGAAGATTGGAGACTTTGGACTCGCCAGAGACATCTATAAAAATGATTACT	NM_002944.2
196	ROS1	ROS_x5_x6	Ex5-6	TCATTCAGTGGAAATATGCACAACTTCTGGGAAGCTGGACTTATACTAAGACTGTGTCCAGACCGTCCTATGTGGTCAAGCCCCTGCACCCCTTCACTGA	NM_002944.2
197	RYK	RYKex12	Ex12-13	CAGTGCAAGTTAGTAGAGGCCAATAATCCACAGGCAATTTCTCAGCAAGACCTGGTACACATGGCTATTCAGATTGCCTGTGG	NM_002958.3; NM_001005861.2
198	RYK	RYKex4	Ex4-5	GCCCCAGGTCAACATTTCTGTTCAGGGGGAAGTTCCACGCACTTTATCAGTGTTTCGGGTAGAGCTTTCCTGTACTGGCAAAGTAGATTCTGAAGTTATG	NM_002958.3; NM_001005861.2
199	SRC	SRCex11	Ex11-12	AGACAGGCAAGTACCTGCGGCTGCCTCAGCTGGTGGACATGGCTGCTCAGATCGCCTCAGGCATGGCGTACGTGGAGCGGATGAACTACGTCCACCGGGA	NM_198291.1; NM_005417.3
200	SRC	SRCex5	Ex5-6	GCGGCTCCAGATTGTCAACAACACAGAGGGAGACTGGTGGCTGGCCCACTCGCTCAGCACAGGACAGACAGGCT	NM_198291.1; NM_005417.3
201	SRMS	SRMSex1-2	Ex1-2	CATCACCCACGTGGCCAAGGCTTCTCCTGAGACGCTCTCAGACCAACCCTGGTACTTTAGCGGGGTCAGTCGGACCCAGGCACAGCAGCTGCTCCTCT	NM_080823.2
202	SRMS	SRMSeX2	Ex2-3	CAGCGAGAGCAGCCTCGGGGGCTACTCACTGTCAGTCCGGGCCCAGGCCAAGGTCTGCCACTACCGGGTCTCCATGGCAGCTGAT	NM_080823.2
203	SRMS	SRMSeX6	Ex6-7	GGCTGACTTCGGCCTGGCCCGGCTGCTCAAGGACGACATCTACTCCCCGAGCAGCAGCTCCAAGATCCCGGTCAAGTGGAC	NM_080823.2
204	STYK1	STYK1ex4	Ex4-5	GCTTTTTATCAGAGAACAAAGAACTCAACAGCAGCGTTCTGGACCTCAAGGCATTGCCCCTGTTCCTCCACCTAGGGACCTAAGCTGGGAAGCAGGACAT	NM_018423.2
205	STYK1	STYK1ex6	Ex6-7	AGGATGTGGCCCAGGGGGACCTGCTCAGCTTTCTCTGGACCTGTCGGCGGGATGTGATGACTATGGATGGTCTTCTCTATGATCTCACAGAAAAACAAGT	NM_018423.2
206	SYK	SYKex11	Ex11-12	GTGATTTCGGACTTTCCAAAGCACTGCGTGCTGATGAAAACTACTACAAGGCCCAGACCCATGGAAAGTGGCCTGTCAAGTGGTACGCTCCGGAATGCAT	NM_001174168.1; NM_001174167.1; NM_001135052.2; NM_003177.5
207	SYK	SYKex3	Ex3-4	GAATCTGAGCAAATTGTCCTGATAGGATCAAAGACAAATGGAAAGTTCCTGATCCGAGCCAGAGACAACAACGGCTCCTACGCCCTGTGCCTGCTGCACG	NM_001174168.1; NM_001174167.1; NM_001135052.2; NM_003177.5
208	TEC	TECex16-17	Ex16-17	TCAGCAGCAAATCAGATGTCTGGTCATTTGGTGTTTTAATGTGGGAAGTATTCACGGAAGGCAGAATGCCTTTTGAAAAA	NM_003215.2
209	TEC	TECex14	Ex14-15	GAAGGGATGGAGTATCTGGAGAGAAACAGCTTCATCCACAGAGATCTGGCTGCCAGAAATTGTCTAGTAAGTGAGGCGGGAGTTGTAAAAGTATCTGA	NM_003215.2
210	TEC	TECex2	Ex2-3	TACAAAGTCCATGCTAACCTACTATGAGGGTCGAGCAGAGAAGAAATACAGAAAGGGGTTTATTGATGTTTCAAAAATCAAGTGTGTGGA	NM_003215.2
211	TEK	TEKex3	Ex3-4	TTTCAAAAAGGTATTGATTAAAGAAGAAGATGCAGTGATTTACAAAAATGGTTCCTTCATCCATTCAGTGCCCCGGCATGAAGTACCTGATATTCTAGAA	NM_000459.3
212	TEK	TEKex2	Ex2-3	AGTTCGAGGAGAGGCAATCAGGATACGAACCATGAAGATGCGTCAACAAGCTTCCTTCCTACCAGCTACTTTAACTATGACTGTGGACAAGGGAGATAAC	NM_000459.3
213	TIE1	TIE1ex18	Ex18-19	GACTTCGGCCTTTCTCGGGGAGAGGAGGTTTATGTGAAGAAGACGATGGGGCGTCTCCCTGTGCGCTGGATGGCCATTGAGTCCCTGAACTACAGTGT	NM_005424.2
214	TIE1	TIE1ex5	Ex5-6	CTGGCTTCACTGGCACCCGCTGTGAACAGGCCTGCAGAGAGGGCCGTTTTGGGCAGAGCTGCCAGGAGCAGTGCCCAGGC	NM_005424.2
215	TNK1	TNK1ex10	Ex10-11	CAGCACGGGGCCAGAGGAGGAACATGCCCCTGGAGAGGATGAAAGGCATTTCCAGGAGTCTGGAGTCAGTTCTGTCCCTCGGTCCTCGTCCCACA	NM_003985.3
216	TNK1	TNK1ex3	Ex3-4	CTCTGAAAAGGCTACGTTCTGGGCCTAAGTCTAAGAACTGGGTCTACAAGATCCTTGGAGGTTTTGCCCCTGAGCACAAGGAGCCCACCCTGCCCTCGGA	NM_003985.3
217	TNK2	TNK2ex11-12	Ex11-12	CCCCAGCATCTAGGAGGGGTGAAAAAACCAACCTATGACCCTGTGAGCGAGGACCAAGACCCCTTGTCCAGCGAC	NM_005781.4
218	TNK2	TNK2ex3	Ex3-4	CTGTGAAGAGGAGGAAGGCCTTGTGCAAACGCAAGTCGTGGATGAGTAAGGTGTTCAGTGGAAAGCGACTGGAGGCTGAGTTCCCACCTCATCACTCTCA	NM_005781.4; NM_001010938.1
219	TNK2	TNK2ex7	Ex7-8	AATGTTCACCTACGGCCAGGAGCCCTGGATCGGCCTCAACGGCAGTCAGATCCTGCATAAGATCGACAAGGAGGGGGAGCGGCTGCCCCGGCCCGAGGA	NM_005781.4; NM_001010938.1
220	TXK	TXKex11	Ex11-12	GTGAAGGAATGGAATATCTGGAGAGGAATGGCTATATTCATAGGGATTTGGCGGCAAGGAATTGTTTGGTCAGTTCAACATGCATAGTAAAAATTTCAGA	NM_003328.2
221	TXK	TXKex4	Ex4-5	CTGGAGAAATACAATCCTCACTGGTGGAAGGCAAGAGACCGTTTGGGGAATGAAGGCTTAATCCCAAGCAACTATGTGACTGAAAACAAAATAACTA	NM_003328.2
222	TYK2	TYK2ex1	Ex1-2	ATCGCTGACAGCTGAGGAAGTCTGCATCCACATTGCACATAAAGTTGGTATCACTCCTCCTTGCTTCAATCTCTTTGCCCTCTTCGATGCTCAGGCC	NM_003331.4
223	TYK2	TYK2ex20	Ex20-21	GGCCACGAGTACTACCGCGTGCGCGAGGATGGGGACAGCCCCGTGTTCTGGTATGCCCCAGAGTGCCTGAAGGAGTATAAGTTCTACTATGCGTCAGATG	NM_003331.4
224	TYRO3	TYRO3ex16	Ex16-17	TGAGCTCTCGGAACTTCATCCACCGAGACCTGGCTGCTCGGAATTGCATGCTGGCAGAGGACATGACAGTGTGTGTGGCTGACTTCGGACTCTCCCGGA	NM_006293.3
225	TYRO3	TYRO3ex3	Ex3-4	GGATGGGGGTGAAACCGAGATCTCCCAGCCAGTGTGGCTCACGGTAGAAGGTGTGCCATTTTTCACAGTGGAGCCAAAAGATCTGGCAGTGCCACCCAAT	NM_006293.3
226	YES1	YES1ex10	Ex10-11	GAGATGGAAAGTATTTGAAGCTTCCACAGCTGGTTGATATGGCTGCTCAGATTGCTGATGGTATGGCATATATTGAAAGAATGAACTATATTCACCGAGA	NM_005433.3
227	YES1	YES1ex3	Ex3-4	ATCTTCCTCATTTTCAGTGGTGCCAAGTTCATATCCTGCTGGTTTAACAGGTGGTGTTACTATATTTGTGGCCTTATATGATTATGAAGCTAGAACTACA	NM_005433.3
228	ZAP70	ZAP70ex10	Ex10-11	GGCTGGGGGCGGGCCGCTGCACAAGTTCCTGGTCGGCAAGAGGGAGGAGATCCCTGTGAGCAATGTGGCCGAGCTGCTGCACCAGGTGTCCA	NM_001079.3
229	ZAP70	ZAP70ex4	Ex4-5	CTCTGGGGCGCAGACCGACGGCAAGTTCCTGCTGAGGCCGCGGAAGGAGCAGGGCACATACGCCCTGTCCCTCATCTATG	NM_207519.1; NM_001079.3
