# Supplementary material for: Nanostring-based screening for tyrosine kinase fusions in inflammatory myofibroblastic tumors
Source: Sci Rep. 2020 Oct 30;10:18724. doi: 10.1038/s41598-020-75596-3 (PMC7603320; doi:10.1038/s41598-020-75596-3)
Supplement: Supplementary file 3 — Supplementary Information 3. [file 41598_2020_75596_MOESM3_ESM.xlsx]

## Sheet: supple table 1
Supplementary Table 2. Raw data of Nanostring results
Nanostring-based screening for Tyrosine kinase fusions in inflammatory myofibroblastic tumors.
Kurihara T, Suehara Y, Akaike K, Hayashi T, Kohsaka S, Ueno T, Hasegawa N, Takagi T, Okubo T, Kim Y, Mano H, Yao T, Kaneko K, Saito T.
Tyrosine kinase	IMT#2	IMT#3	IMT#5	IMT#8	IMT#10	IMT#14	IMT#16	IMT#17
ALK_exon27	48.83	47.69	53.4	557.4	1.71	32.08	1	1
ALK_exon5-6	1.95	4.64	1.32	8.65	1	2.67	1.21	2.62
NTRK3_exon17	13.18	1.99	1.32	5.87	62.29	2.67	8.47	28.82
NTRK3_exon3	44.93	8.61	3.3	14.21	5.12	8.02	45.97	1.97
ROS exon33-34	7.32	2.65	15.82	1.24	1.71	2.67	433.68	2.62
ROS_exon5-6	20.51	3.31	32.96	3.4	5.97	8.02	7.26	3.93
